# Supplementary material for: Critical Parameters in an Enzymatic Way to Obtain the Unsweet Lactose-Free Milk Using Catalase and Glucose Oxidase Co-Encapsulated into Hydrogel with Chemical Cross-Linking
Source: Foods. 2022 Dec 26;12(1):113. doi: 10.3390/foods12010113 (PMC9818303; doi:10.3390/foods12010113)
Supplement: Supplementary file 1 [file foods-12-00113-s001.zip]

Archive with 1 entries (1 files):
- foods-2042346-supplementary.pdf
